# Supplementary material for: Modular one-pot assembly of CRISPR arrays enables library generation and reveals factors influencing crRNA biogenesis
Source: Nat Commun. 2019 Jul 3;10:2948. doi: 10.1038/s41467-019-10747-3 (PMC6610086; doi:10.1038/s41467-019-10747-3)
Supplement: Supplementary file 4 — Source Data [file 41467_2019_10747_MOESM4_ESM.xlsx]

## Sheet: Figure 1c
Figure 1c
	spacers	GFP-				GFP+
		Rep. 1	Rep. 2	Rep. 3		Rep. 1	Rep. 2	Rep. 3
	-	0	0	0		384	376	412
	1	339000	323000	350000		1000	0	1000
	3	14110	15090	14670		0	0	10
	5	5640	5290	5530		60	30	40
	7	588	576	680		52	40	68
		Values for transformants / ml
											Image from 7/3/2017

## Sheet: Figure 2b
Figure 2b
		GFP-	GFP+
	Replicate #1	174	1
	Replicate #2	75	0
	Values for transformants / 10 ul
							Image from 17/9/2018

## Sheet: Figure 2c,d
Figure 2c,d
	array aimed to generate	arrangment	sequence of array	NumReads output from SALMON
	array1	a1_b1_c1	CCCTGTCTAAGAACTTTAAATAATTTCTACTGTTGTAGATGAAATCGATGCAGAAGGTGTACGTCGGCTGGTCTAAGAACTTTAAATAATTTCTACTGTTGTAGATTTAACCTGCGTGCCTATGCGGATGCAGAGTGTCTAAGAACTTTAAATAATTTCTACTGTTGTAGATATTAGGGTTGGCTGCGTTTCCTCCGTAACGGTCTAAGAACTTTAAATAATTTGTCTGTATATTATT	11794.2
	array2	a1_b1_c2	CCCTGTCTAAGAACTTTAAATAATTTCTACTGTTGTAGATGAAATCGATGCAGAAGGTGTACGTCGGCTGGTCTAAGAACTTTAAATAATTTCTACTGTTGTAGATTTAACCTGCGTGCCTATGCGGATGCAGAGTGTCTAAGAACTTTAAATAATTTCTACTGTTGTAGATGTCTAAACTGGTCGAAATCGACCAGTAACGGTCTAAGAACTTTAAATAATTTGTCTGTATATTATT	30188.8
	array3	a1_b1_c3	CCCTGTCTAAGAACTTTAAATAATTTCTACTGTTGTAGATGAAATCGATGCAGAAGGTGTACGTCGGCTGGTCTAAGAACTTTAAATAATTTCTACTGTTGTAGATTTAACCTGCGTGCCTATGCGGATGCAGAGTGTCTAAGAACTTTAAATAATTTCTACTGTTGTAGATGCGCATTCCAGCAGCGTCAACCCTGCAACGGTCTAAGAACTTTAAATAATTTGTCTGTATATTATT	14486.4
	array4	a1_b1_c4	CCCTGTCTAAGAACTTTAAATAATTTCTACTGTTGTAGATGAAATCGATGCAGAAGGTGTACGTCGGCTGGTCTAAGAACTTTAAATAATTTCTACTGTTGTAGATTTAACCTGCGTGCCTATGCGGATGCAGAGTGTCTAAGAACTTTAAATAATTTCTACTGTTGTAGATTTCTAAGGCGAAGGTACCGCCGATAGAACGGTCTAAGAACTTTAAATAATTTGTCTGTATATTATT	23214.7
	array5	a1_b1_c5	CCCTGTCTAAGAACTTTAAATAATTTCTACTGTTGTAGATGAAATCGATGCAGAAGGTGTACGTCGGCTGGTCTAAGAACTTTAAATAATTTCTACTGTTGTAGATTTAACCTGCGTGCCTATGCGGATGCAGAGTGTCTAAGAACTTTAAATAATTTCTACTGTTGTAGATGAAGACGGTGGAGTTGTTACCGTTACAACGGTCTAAGAACTTTAAATAATTTGTCTGTATATTATT	9253.58
	array6	a1_b2_c1	CCCTGTCTAAGAACTTTAAATAATTTCTACTGTTGTAGATGAAATCGATGCAGAAGGTGTACGTCGGCTGGTCTAAGAACTTTAAATAATTTCTACTGTTGTAGATGTCTAGAGCCTTTTGTATTAGTAGCCGAGTGTCTAAGAACTTTAAATAATTTCTACTGTTGTAGATATTAGGGTTGGCTGCGTTTCCTCCGTAACGGTCTAAGAACTTTAAATAATTTGTCTGTATATTATT	9843.13
	array7	a1_b2_c2	CCCTGTCTAAGAACTTTAAATAATTTCTACTGTTGTAGATGAAATCGATGCAGAAGGTGTACGTCGGCTGGTCTAAGAACTTTAAATAATTTCTACTGTTGTAGATGTCTAGAGCCTTTTGTATTAGTAGCCGAGTGTCTAAGAACTTTAAATAATTTCTACTGTTGTAGATGTCTAAACTGGTCGAAATCGACCAGTAACGGTCTAAGAACTTTAAATAATTTGTCTGTATATTATT	20199.4
	array8	a1_b2_c3	CCCTGTCTAAGAACTTTAAATAATTTCTACTGTTGTAGATGAAATCGATGCAGAAGGTGTACGTCGGCTGGTCTAAGAACTTTAAATAATTTCTACTGTTGTAGATGTCTAGAGCCTTTTGTATTAGTAGCCGAGTGTCTAAGAACTTTAAATAATTTCTACTGTTGTAGATGCGCATTCCAGCAGCGTCAACCCTGCAACGGTCTAAGAACTTTAAATAATTTGTCTGTATATTATT	17245.8
	array9	a1_b2_c4	CCCTGTCTAAGAACTTTAAATAATTTCTACTGTTGTAGATGAAATCGATGCAGAAGGTGTACGTCGGCTGGTCTAAGAACTTTAAATAATTTCTACTGTTGTAGATGTCTAGAGCCTTTTGTATTAGTAGCCGAGTGTCTAAGAACTTTAAATAATTTCTACTGTTGTAGATTTCTAAGGCGAAGGTACCGCCGATAGAACGGTCTAAGAACTTTAAATAATTTGTCTGTATATTATT	23564.8
	array10	a1_b2_c5	CCCTGTCTAAGAACTTTAAATAATTTCTACTGTTGTAGATGAAATCGATGCAGAAGGTGTACGTCGGCTGGTCTAAGAACTTTAAATAATTTCTACTGTTGTAGATGTCTAGAGCCTTTTGTATTAGTAGCCGAGTGTCTAAGAACTTTAAATAATTTCTACTGTTGTAGATGAAGACGGTGGAGTTGTTACCGTTACAACGGTCTAAGAACTTTAAATAATTTGTCTGTATATTATT	8718.3
	array11	a1_b3_c1	CCCTGTCTAAGAACTTTAAATAATTTCTACTGTTGTAGATGAAATCGATGCAGAAGGTGTACGTCGGCTGGTCTAAGAACTTTAAATAATTTCTACTGTTGTAGATAGATTAAAAGGTAATTCTATCTTGTTGAGTGTCTAAGAACTTTAAATAATTTCTACTGTTGTAGATATTAGGGTTGGCTGCGTTTCCTCCGTAACGGTCTAAGAACTTTAAATAATTTGTCTGTATATTATT	8988.54
	array12	a1_b3_c2	CCCTGTCTAAGAACTTTAAATAATTTCTACTGTTGTAGATGAAATCGATGCAGAAGGTGTACGTCGGCTGGTCTAAGAACTTTAAATAATTTCTACTGTTGTAGATAGATTAAAAGGTAATTCTATCTTGTTGAGTGTCTAAGAACTTTAAATAATTTCTACTGTTGTAGATGTCTAAACTGGTCGAAATCGACCAGTAACGGTCTAAGAACTTTAAATAATTTGTCTGTATATTATT	14716.9
	array13	a1_b3_c3	CCCTGTCTAAGAACTTTAAATAATTTCTACTGTTGTAGATGAAATCGATGCAGAAGGTGTACGTCGGCTGGTCTAAGAACTTTAAATAATTTCTACTGTTGTAGATAGATTAAAAGGTAATTCTATCTTGTTGAGTGTCTAAGAACTTTAAATAATTTCTACTGTTGTAGATGCGCATTCCAGCAGCGTCAACCCTGCAACGGTCTAAGAACTTTAAATAATTTGTCTGTATATTATT	21116.6
	array14	a1_b3_c4	CCCTGTCTAAGAACTTTAAATAATTTCTACTGTTGTAGATGAAATCGATGCAGAAGGTGTACGTCGGCTGGTCTAAGAACTTTAAATAATTTCTACTGTTGTAGATAGATTAAAAGGTAATTCTATCTTGTTGAGTGTCTAAGAACTTTAAATAATTTCTACTGTTGTAGATTTCTAAGGCGAAGGTACCGCCGATAGAACGGTCTAAGAACTTTAAATAATTTGTCTGTATATTATT	26116.8
	array15	a1_b3_c5	CCCTGTCTAAGAACTTTAAATAATTTCTACTGTTGTAGATGAAATCGATGCAGAAGGTGTACGTCGGCTGGTCTAAGAACTTTAAATAATTTCTACTGTTGTAGATAGATTAAAAGGTAATTCTATCTTGTTGAGTGTCTAAGAACTTTAAATAATTTCTACTGTTGTAGATGAAGACGGTGGAGTTGTTACCGTTACAACGGTCTAAGAACTTTAAATAATTTGTCTGTATATTATT	8047.43
	array16	a1_b4_c1	CCCTGTCTAAGAACTTTAAATAATTTCTACTGTTGTAGATGAAATCGATGCAGAAGGTGTACGTCGGCTGGTCTAAGAACTTTAAATAATTTCTACTGTTGTAGATTACCTAGTAGATACGATTACTGATAAGAGTGTCTAAGAACTTTAAATAATTTCTACTGTTGTAGATATTAGGGTTGGCTGCGTTTCCTCCGTAACGGTCTAAGAACTTTAAATAATTTGTCTGTATATTATT	8885.03
	array17	a1_b4_c2	CCCTGTCTAAGAACTTTAAATAATTTCTACTGTTGTAGATGAAATCGATGCAGAAGGTGTACGTCGGCTGGTCTAAGAACTTTAAATAATTTCTACTGTTGTAGATTACCTAGTAGATACGATTACTGATAAGAGTGTCTAAGAACTTTAAATAATTTCTACTGTTGTAGATGTCTAAACTGGTCGAAATCGACCAGTAACGGTCTAAGAACTTTAAATAATTTGTCTGTATATTATT	15822.6
	array18	a1_b4_c3	CCCTGTCTAAGAACTTTAAATAATTTCTACTGTTGTAGATGAAATCGATGCAGAAGGTGTACGTCGGCTGGTCTAAGAACTTTAAATAATTTCTACTGTTGTAGATTACCTAGTAGATACGATTACTGATAAGAGTGTCTAAGAACTTTAAATAATTTCTACTGTTGTAGATGCGCATTCCAGCAGCGTCAACCCTGCAACGGTCTAAGAACTTTAAATAATTTGTCTGTATATTATT	22173.6
	array19	a1_b4_c4	CCCTGTCTAAGAACTTTAAATAATTTCTACTGTTGTAGATGAAATCGATGCAGAAGGTGTACGTCGGCTGGTCTAAGAACTTTAAATAATTTCTACTGTTGTAGATTACCTAGTAGATACGATTACTGATAAGAGTGTCTAAGAACTTTAAATAATTTCTACTGTTGTAGATTTCTAAGGCGAAGGTACCGCCGATAGAACGGTCTAAGAACTTTAAATAATTTGTCTGTATATTATT	23156.7
	array20	a1_b4_c5	CCCTGTCTAAGAACTTTAAATAATTTCTACTGTTGTAGATGAAATCGATGCAGAAGGTGTACGTCGGCTGGTCTAAGAACTTTAAATAATTTCTACTGTTGTAGATTACCTAGTAGATACGATTACTGATAAGAGTGTCTAAGAACTTTAAATAATTTCTACTGTTGTAGATGAAGACGGTGGAGTTGTTACCGTTACAACGGTCTAAGAACTTTAAATAATTTGTCTGTATATTATT	8474.42
	array21	a1_b5_c1	CCCTGTCTAAGAACTTTAAATAATTTCTACTGTTGTAGATGAAATCGATGCAGAAGGTGTACGTCGGCTGGTCTAAGAACTTTAAATAATTTCTACTGTTGTAGATTTGTTTGATTGCTTGCATTGAACCTTGAGTGTCTAAGAACTTTAAATAATTTCTACTGTTGTAGATATTAGGGTTGGCTGCGTTTCCTCCGTAACGGTCTAAGAACTTTAAATAATTTGTCTGTATATTATT	9957.34
	array22	a1_b5_c2	CCCTGTCTAAGAACTTTAAATAATTTCTACTGTTGTAGATGAAATCGATGCAGAAGGTGTACGTCGGCTGGTCTAAGAACTTTAAATAATTTCTACTGTTGTAGATTTGTTTGATTGCTTGCATTGAACCTTGAGTGTCTAAGAACTTTAAATAATTTCTACTGTTGTAGATGTCTAAACTGGTCGAAATCGACCAGTAACGGTCTAAGAACTTTAAATAATTTGTCTGTATATTATT	23865.7
	array23	a1_b5_c3	CCCTGTCTAAGAACTTTAAATAATTTCTACTGTTGTAGATGAAATCGATGCAGAAGGTGTACGTCGGCTGGTCTAAGAACTTTAAATAATTTCTACTGTTGTAGATTTGTTTGATTGCTTGCATTGAACCTTGAGTGTCTAAGAACTTTAAATAATTTCTACTGTTGTAGATGCGCATTCCAGCAGCGTCAACCCTGCAACGGTCTAAGAACTTTAAATAATTTGTCTGTATATTATT	18356.9
	array24	a1_b5_c4	CCCTGTCTAAGAACTTTAAATAATTTCTACTGTTGTAGATGAAATCGATGCAGAAGGTGTACGTCGGCTGGTCTAAGAACTTTAAATAATTTCTACTGTTGTAGATTTGTTTGATTGCTTGCATTGAACCTTGAGTGTCTAAGAACTTTAAATAATTTCTACTGTTGTAGATTTCTAAGGCGAAGGTACCGCCGATAGAACGGTCTAAGAACTTTAAATAATTTGTCTGTATATTATT	30511.4
	array25	a1_b5_c5	CCCTGTCTAAGAACTTTAAATAATTTCTACTGTTGTAGATGAAATCGATGCAGAAGGTGTACGTCGGCTGGTCTAAGAACTTTAAATAATTTCTACTGTTGTAGATTTGTTTGATTGCTTGCATTGAACCTTGAGTGTCTAAGAACTTTAAATAATTTCTACTGTTGTAGATGAAGACGGTGGAGTTGTTACCGTTACAACGGTCTAAGAACTTTAAATAATTTGTCTGTATATTATT	12279
	array26	a2_b1_c1	CCCTGTCTAAGAACTTTAAATAATTTCTACTGTTGTAGATAGCGAGTCGAGCCGCTTCTCGCTTGGGCTGGTCTAAGAACTTTAAATAATTTCTACTGTTGTAGATTTAACCTGCGTGCCTATGCGGATGCAGAGTGTCTAAGAACTTTAAATAATTTCTACTGTTGTAGATATTAGGGTTGGCTGCGTTTCCTCCGTAACGGTCTAAGAACTTTAAATAATTTGTCTGTATATTATT	12199.8
	array27	a2_b1_c2	CCCTGTCTAAGAACTTTAAATAATTTCTACTGTTGTAGATAGCGAGTCGAGCCGCTTCTCGCTTGGGCTGGTCTAAGAACTTTAAATAATTTCTACTGTTGTAGATTTAACCTGCGTGCCTATGCGGATGCAGAGTGTCTAAGAACTTTAAATAATTTCTACTGTTGTAGATGTCTAAACTGGTCGAAATCGACCAGTAACGGTCTAAGAACTTTAAATAATTTGTCTGTATATTATT	38272.4
	array28	a2_b1_c3	CCCTGTCTAAGAACTTTAAATAATTTCTACTGTTGTAGATAGCGAGTCGAGCCGCTTCTCGCTTGGGCTGGTCTAAGAACTTTAAATAATTTCTACTGTTGTAGATTTAACCTGCGTGCCTATGCGGATGCAGAGTGTCTAAGAACTTTAAATAATTTCTACTGTTGTAGATGCGCATTCCAGCAGCGTCAACCCTGCAACGGTCTAAGAACTTTAAATAATTTGTCTGTATATTATT	23048.1
	array29	a2_b1_c4	CCCTGTCTAAGAACTTTAAATAATTTCTACTGTTGTAGATAGCGAGTCGAGCCGCTTCTCGCTTGGGCTGGTCTAAGAACTTTAAATAATTTCTACTGTTGTAGATTTAACCTGCGTGCCTATGCGGATGCAGAGTGTCTAAGAACTTTAAATAATTTCTACTGTTGTAGATTTCTAAGGCGAAGGTACCGCCGATAGAACGGTCTAAGAACTTTAAATAATTTGTCTGTATATTATT	44328.9
	array30	a2_b1_c5	CCCTGTCTAAGAACTTTAAATAATTTCTACTGTTGTAGATAGCGAGTCGAGCCGCTTCTCGCTTGGGCTGGTCTAAGAACTTTAAATAATTTCTACTGTTGTAGATTTAACCTGCGTGCCTATGCGGATGCAGAGTGTCTAAGAACTTTAAATAATTTCTACTGTTGTAGATGAAGACGGTGGAGTTGTTACCGTTACAACGGTCTAAGAACTTTAAATAATTTGTCTGTATATTATT	19136.7
	array31	a2_b2_c1	CCCTGTCTAAGAACTTTAAATAATTTCTACTGTTGTAGATAGCGAGTCGAGCCGCTTCTCGCTTGGGCTGGTCTAAGAACTTTAAATAATTTCTACTGTTGTAGATGTCTAGAGCCTTTTGTATTAGTAGCCGAGTGTCTAAGAACTTTAAATAATTTCTACTGTTGTAGATATTAGGGTTGGCTGCGTTTCCTCCGTAACGGTCTAAGAACTTTAAATAATTTGTCTGTATATTATT	12376.7
	array32	a2_b2_c2	CCCTGTCTAAGAACTTTAAATAATTTCTACTGTTGTAGATAGCGAGTCGAGCCGCTTCTCGCTTGGGCTGGTCTAAGAACTTTAAATAATTTCTACTGTTGTAGATGTCTAGAGCCTTTTGTATTAGTAGCCGAGTGTCTAAGAACTTTAAATAATTTCTACTGTTGTAGATGTCTAAACTGGTCGAAATCGACCAGTAACGGTCTAAGAACTTTAAATAATTTGTCTGTATATTATT	40022.8
	array33	a2_b2_c3	CCCTGTCTAAGAACTTTAAATAATTTCTACTGTTGTAGATAGCGAGTCGAGCCGCTTCTCGCTTGGGCTGGTCTAAGAACTTTAAATAATTTCTACTGTTGTAGATGTCTAGAGCCTTTTGTATTAGTAGCCGAGTGTCTAAGAACTTTAAATAATTTCTACTGTTGTAGATGCGCATTCCAGCAGCGTCAACCCTGCAACGGTCTAAGAACTTTAAATAATTTGTCTGTATATTATT	38282.1
	array34	a2_b2_c4	CCCTGTCTAAGAACTTTAAATAATTTCTACTGTTGTAGATAGCGAGTCGAGCCGCTTCTCGCTTGGGCTGGTCTAAGAACTTTAAATAATTTCTACTGTTGTAGATGTCTAGAGCCTTTTGTATTAGTAGCCGAGTGTCTAAGAACTTTAAATAATTTCTACTGTTGTAGATTTCTAAGGCGAAGGTACCGCCGATAGAACGGTCTAAGAACTTTAAATAATTTGTCTGTATATTATT	49036
	array35	a2_b2_c5	CCCTGTCTAAGAACTTTAAATAATTTCTACTGTTGTAGATAGCGAGTCGAGCCGCTTCTCGCTTGGGCTGGTCTAAGAACTTTAAATAATTTCTACTGTTGTAGATGTCTAGAGCCTTTTGTATTAGTAGCCGAGTGTCTAAGAACTTTAAATAATTTCTACTGTTGTAGATGAAGACGGTGGAGTTGTTACCGTTACAACGGTCTAAGAACTTTAAATAATTTGTCTGTATATTATT	22922.1
	array36	a2_b3_c1	CCCTGTCTAAGAACTTTAAATAATTTCTACTGTTGTAGATAGCGAGTCGAGCCGCTTCTCGCTTGGGCTGGTCTAAGAACTTTAAATAATTTCTACTGTTGTAGATAGATTAAAAGGTAATTCTATCTTGTTGAGTGTCTAAGAACTTTAAATAATTTCTACTGTTGTAGATATTAGGGTTGGCTGCGTTTCCTCCGTAACGGTCTAAGAACTTTAAATAATTTGTCTGTATATTATT	14563.6
	array37	a2_b3_c2	CCCTGTCTAAGAACTTTAAATAATTTCTACTGTTGTAGATAGCGAGTCGAGCCGCTTCTCGCTTGGGCTGGTCTAAGAACTTTAAATAATTTCTACTGTTGTAGATAGATTAAAAGGTAATTCTATCTTGTTGAGTGTCTAAGAACTTTAAATAATTTCTACTGTTGTAGATGTCTAAACTGGTCGAAATCGACCAGTAACGGTCTAAGAACTTTAAATAATTTGTCTGTATATTATT	31226.5
	array38	a2_b3_c3	CCCTGTCTAAGAACTTTAAATAATTTCTACTGTTGTAGATAGCGAGTCGAGCCGCTTCTCGCTTGGGCTGGTCTAAGAACTTTAAATAATTTCTACTGTTGTAGATAGATTAAAAGGTAATTCTATCTTGTTGAGTGTCTAAGAACTTTAAATAATTTCTACTGTTGTAGATGCGCATTCCAGCAGCGTCAACCCTGCAACGGTCTAAGAACTTTAAATAATTTGTCTGTATATTATT	21050.5
	array39	a2_b3_c4	CCCTGTCTAAGAACTTTAAATAATTTCTACTGTTGTAGATAGCGAGTCGAGCCGCTTCTCGCTTGGGCTGGTCTAAGAACTTTAAATAATTTCTACTGTTGTAGATAGATTAAAAGGTAATTCTATCTTGTTGAGTGTCTAAGAACTTTAAATAATTTCTACTGTTGTAGATTTCTAAGGCGAAGGTACCGCCGATAGAACGGTCTAAGAACTTTAAATAATTTGTCTGTATATTATT	46265
	array40	a2_b3_c5	CCCTGTCTAAGAACTTTAAATAATTTCTACTGTTGTAGATAGCGAGTCGAGCCGCTTCTCGCTTGGGCTGGTCTAAGAACTTTAAATAATTTCTACTGTTGTAGATAGATTAAAAGGTAATTCTATCTTGTTGAGTGTCTAAGAACTTTAAATAATTTCTACTGTTGTAGATGAAGACGGTGGAGTTGTTACCGTTACAACGGTCTAAGAACTTTAAATAATTTGTCTGTATATTATT	13300.3
	array41	a2_b4_c1	CCCTGTCTAAGAACTTTAAATAATTTCTACTGTTGTAGATAGCGAGTCGAGCCGCTTCTCGCTTGGGCTGGTCTAAGAACTTTAAATAATTTCTACTGTTGTAGATTACCTAGTAGATACGATTACTGATAAGAGTGTCTAAGAACTTTAAATAATTTCTACTGTTGTAGATATTAGGGTTGGCTGCGTTTCCTCCGTAACGGTCTAAGAACTTTAAATAATTTGTCTGTATATTATT	14526
	array42	a2_b4_c2	CCCTGTCTAAGAACTTTAAATAATTTCTACTGTTGTAGATAGCGAGTCGAGCCGCTTCTCGCTTGGGCTGGTCTAAGAACTTTAAATAATTTCTACTGTTGTAGATTACCTAGTAGATACGATTACTGATAAGAGTGTCTAAGAACTTTAAATAATTTCTACTGTTGTAGATGTCTAAACTGGTCGAAATCGACCAGTAACGGTCTAAGAACTTTAAATAATTTGTCTGTATATTATT	29074.1
	array43	a2_b4_c3	CCCTGTCTAAGAACTTTAAATAATTTCTACTGTTGTAGATAGCGAGTCGAGCCGCTTCTCGCTTGGGCTGGTCTAAGAACTTTAAATAATTTCTACTGTTGTAGATTACCTAGTAGATACGATTACTGATAAGAGTGTCTAAGAACTTTAAATAATTTCTACTGTTGTAGATGCGCATTCCAGCAGCGTCAACCCTGCAACGGTCTAAGAACTTTAAATAATTTGTCTGTATATTATT	30931.5
	array44	a2_b4_c4	CCCTGTCTAAGAACTTTAAATAATTTCTACTGTTGTAGATAGCGAGTCGAGCCGCTTCTCGCTTGGGCTGGTCTAAGAACTTTAAATAATTTCTACTGTTGTAGATTACCTAGTAGATACGATTACTGATAAGAGTGTCTAAGAACTTTAAATAATTTCTACTGTTGTAGATTTCTAAGGCGAAGGTACCGCCGATAGAACGGTCTAAGAACTTTAAATAATTTGTCTGTATATTATT	35988.8
	array45	a2_b4_c5	CCCTGTCTAAGAACTTTAAATAATTTCTACTGTTGTAGATAGCGAGTCGAGCCGCTTCTCGCTTGGGCTGGTCTAAGAACTTTAAATAATTTCTACTGTTGTAGATTACCTAGTAGATACGATTACTGATAAGAGTGTCTAAGAACTTTAAATAATTTCTACTGTTGTAGATGAAGACGGTGGAGTTGTTACCGTTACAACGGTCTAAGAACTTTAAATAATTTGTCTGTATATTATT	18588.5
	array46	a2_b5_c1	CCCTGTCTAAGAACTTTAAATAATTTCTACTGTTGTAGATAGCGAGTCGAGCCGCTTCTCGCTTGGGCTGGTCTAAGAACTTTAAATAATTTCTACTGTTGTAGATTTGTTTGATTGCTTGCATTGAACCTTGAGTGTCTAAGAACTTTAAATAATTTCTACTGTTGTAGATATTAGGGTTGGCTGCGTTTCCTCCGTAACGGTCTAAGAACTTTAAATAATTTGTCTGTATATTATT	17065.8
	array47	a2_b5_c2	CCCTGTCTAAGAACTTTAAATAATTTCTACTGTTGTAGATAGCGAGTCGAGCCGCTTCTCGCTTGGGCTGGTCTAAGAACTTTAAATAATTTCTACTGTTGTAGATTTGTTTGATTGCTTGCATTGAACCTTGAGTGTCTAAGAACTTTAAATAATTTCTACTGTTGTAGATGTCTAAACTGGTCGAAATCGACCAGTAACGGTCTAAGAACTTTAAATAATTTGTCTGTATATTATT	42166
	array48	a2_b5_c3	CCCTGTCTAAGAACTTTAAATAATTTCTACTGTTGTAGATAGCGAGTCGAGCCGCTTCTCGCTTGGGCTGGTCTAAGAACTTTAAATAATTTCTACTGTTGTAGATTTGTTTGATTGCTTGCATTGAACCTTGAGTGTCTAAGAACTTTAAATAATTTCTACTGTTGTAGATGCGCATTCCAGCAGCGTCAACCCTGCAACGGTCTAAGAACTTTAAATAATTTGTCTGTATATTATT	37241.4
	array49	a2_b5_c4	CCCTGTCTAAGAACTTTAAATAATTTCTACTGTTGTAGATAGCGAGTCGAGCCGCTTCTCGCTTGGGCTGGTCTAAGAACTTTAAATAATTTCTACTGTTGTAGATTTGTTTGATTGCTTGCATTGAACCTTGAGTGTCTAAGAACTTTAAATAATTTCTACTGTTGTAGATTTCTAAGGCGAAGGTACCGCCGATAGAACGGTCTAAGAACTTTAAATAATTTGTCTGTATATTATT	59726.7
	array50	a2_b5_c5	CCCTGTCTAAGAACTTTAAATAATTTCTACTGTTGTAGATAGCGAGTCGAGCCGCTTCTCGCTTGGGCTGGTCTAAGAACTTTAAATAATTTCTACTGTTGTAGATTTGTTTGATTGCTTGCATTGAACCTTGAGTGTCTAAGAACTTTAAATAATTTCTACTGTTGTAGATGAAGACGGTGGAGTTGTTACCGTTACAACGGTCTAAGAACTTTAAATAATTTGTCTGTATATTATT	26335.3
	array51	a3_b1_c1	CCCTGTCTAAGAACTTTAAATAATTTCTACTGTTGTAGATTCTACGATGCCATTGGGATATATCAAGCTGGTCTAAGAACTTTAAATAATTTCTACTGTTGTAGATTTAACCTGCGTGCCTATGCGGATGCAGAGTGTCTAAGAACTTTAAATAATTTCTACTGTTGTAGATATTAGGGTTGGCTGCGTTTCCTCCGTAACGGTCTAAGAACTTTAAATAATTTGTCTGTATATTATT	14451.2
	array52	a3_b1_c2	CCCTGTCTAAGAACTTTAAATAATTTCTACTGTTGTAGATTCTACGATGCCATTGGGATATATCAAGCTGGTCTAAGAACTTTAAATAATTTCTACTGTTGTAGATTTAACCTGCGTGCCTATGCGGATGCAGAGTGTCTAAGAACTTTAAATAATTTCTACTGTTGTAGATGTCTAAACTGGTCGAAATCGACCAGTAACGGTCTAAGAACTTTAAATAATTTGTCTGTATATTATT	35803.4
	array53	a3_b1_c3	CCCTGTCTAAGAACTTTAAATAATTTCTACTGTTGTAGATTCTACGATGCCATTGGGATATATCAAGCTGGTCTAAGAACTTTAAATAATTTCTACTGTTGTAGATTTAACCTGCGTGCCTATGCGGATGCAGAGTGTCTAAGAACTTTAAATAATTTCTACTGTTGTAGATGCGCATTCCAGCAGCGTCAACCCTGCAACGGTCTAAGAACTTTAAATAATTTGTCTGTATATTATT	26483.1
	array54	a3_b1_c4	CCCTGTCTAAGAACTTTAAATAATTTCTACTGTTGTAGATTCTACGATGCCATTGGGATATATCAAGCTGGTCTAAGAACTTTAAATAATTTCTACTGTTGTAGATTTAACCTGCGTGCCTATGCGGATGCAGAGTGTCTAAGAACTTTAAATAATTTCTACTGTTGTAGATTTCTAAGGCGAAGGTACCGCCGATAGAACGGTCTAAGAACTTTAAATAATTTGTCTGTATATTATT	36385.6
	array55	a3_b1_c5	CCCTGTCTAAGAACTTTAAATAATTTCTACTGTTGTAGATTCTACGATGCCATTGGGATATATCAAGCTGGTCTAAGAACTTTAAATAATTTCTACTGTTGTAGATTTAACCTGCGTGCCTATGCGGATGCAGAGTGTCTAAGAACTTTAAATAATTTCTACTGTTGTAGATGAAGACGGTGGAGTTGTTACCGTTACAACGGTCTAAGAACTTTAAATAATTTGTCTGTATATTATT	19479.6
	array56	a3_b2_c1	CCCTGTCTAAGAACTTTAAATAATTTCTACTGTTGTAGATTCTACGATGCCATTGGGATATATCAAGCTGGTCTAAGAACTTTAAATAATTTCTACTGTTGTAGATGTCTAGAGCCTTTTGTATTAGTAGCCGAGTGTCTAAGAACTTTAAATAATTTCTACTGTTGTAGATATTAGGGTTGGCTGCGTTTCCTCCGTAACGGTCTAAGAACTTTAAATAATTTGTCTGTATATTATT	19363.2
	array57	a3_b2_c2	CCCTGTCTAAGAACTTTAAATAATTTCTACTGTTGTAGATTCTACGATGCCATTGGGATATATCAAGCTGGTCTAAGAACTTTAAATAATTTCTACTGTTGTAGATGTCTAGAGCCTTTTGTATTAGTAGCCGAGTGTCTAAGAACTTTAAATAATTTCTACTGTTGTAGATGTCTAAACTGGTCGAAATCGACCAGTAACGGTCTAAGAACTTTAAATAATTTGTCTGTATATTATT	37530.8
	array58	a3_b2_c3	CCCTGTCTAAGAACTTTAAATAATTTCTACTGTTGTAGATTCTACGATGCCATTGGGATATATCAAGCTGGTCTAAGAACTTTAAATAATTTCTACTGTTGTAGATGTCTAGAGCCTTTTGTATTAGTAGCCGAGTGTCTAAGAACTTTAAATAATTTCTACTGTTGTAGATGCGCATTCCAGCAGCGTCAACCCTGCAACGGTCTAAGAACTTTAAATAATTTGTCTGTATATTATT	32700.7
	array59	a3_b2_c4	CCCTGTCTAAGAACTTTAAATAATTTCTACTGTTGTAGATTCTACGATGCCATTGGGATATATCAAGCTGGTCTAAGAACTTTAAATAATTTCTACTGTTGTAGATGTCTAGAGCCTTTTGTATTAGTAGCCGAGTGTCTAAGAACTTTAAATAATTTCTACTGTTGTAGATTTCTAAGGCGAAGGTACCGCCGATAGAACGGTCTAAGAACTTTAAATAATTTGTCTGTATATTATT	40949.5
	array60	a3_b2_c5	CCCTGTCTAAGAACTTTAAATAATTTCTACTGTTGTAGATTCTACGATGCCATTGGGATATATCAAGCTGGTCTAAGAACTTTAAATAATTTCTACTGTTGTAGATGTCTAGAGCCTTTTGTATTAGTAGCCGAGTGTCTAAGAACTTTAAATAATTTCTACTGTTGTAGATGAAGACGGTGGAGTTGTTACCGTTACAACGGTCTAAGAACTTTAAATAATTTGTCTGTATATTATT	15916.1
	array61	a3_b3_c1	CCCTGTCTAAGAACTTTAAATAATTTCTACTGTTGTAGATTCTACGATGCCATTGGGATATATCAAGCTGGTCTAAGAACTTTAAATAATTTCTACTGTTGTAGATAGATTAAAAGGTAATTCTATCTTGTTGAGTGTCTAAGAACTTTAAATAATTTCTACTGTTGTAGATATTAGGGTTGGCTGCGTTTCCTCCGTAACGGTCTAAGAACTTTAAATAATTTGTCTGTATATTATT	14594.6
	array62	a3_b3_c2	CCCTGTCTAAGAACTTTAAATAATTTCTACTGTTGTAGATTCTACGATGCCATTGGGATATATCAAGCTGGTCTAAGAACTTTAAATAATTTCTACTGTTGTAGATAGATTAAAAGGTAATTCTATCTTGTTGAGTGTCTAAGAACTTTAAATAATTTCTACTGTTGTAGATGTCTAAACTGGTCGAAATCGACCAGTAACGGTCTAAGAACTTTAAATAATTTGTCTGTATATTATT	26976.3
	array63	a3_b3_c3	CCCTGTCTAAGAACTTTAAATAATTTCTACTGTTGTAGATTCTACGATGCCATTGGGATATATCAAGCTGGTCTAAGAACTTTAAATAATTTCTACTGTTGTAGATAGATTAAAAGGTAATTCTATCTTGTTGAGTGTCTAAGAACTTTAAATAATTTCTACTGTTGTAGATGCGCATTCCAGCAGCGTCAACCCTGCAACGGTCTAAGAACTTTAAATAATTTGTCTGTATATTATT	24344.7
	array64	a3_b3_c4	CCCTGTCTAAGAACTTTAAATAATTTCTACTGTTGTAGATTCTACGATGCCATTGGGATATATCAAGCTGGTCTAAGAACTTTAAATAATTTCTACTGTTGTAGATAGATTAAAAGGTAATTCTATCTTGTTGAGTGTCTAAGAACTTTAAATAATTTCTACTGTTGTAGATTTCTAAGGCGAAGGTACCGCCGATAGAACGGTCTAAGAACTTTAAATAATTTGTCTGTATATTATT	29822.8
	array65	a3_b3_c5	CCCTGTCTAAGAACTTTAAATAATTTCTACTGTTGTAGATTCTACGATGCCATTGGGATATATCAAGCTGGTCTAAGAACTTTAAATAATTTCTACTGTTGTAGATAGATTAAAAGGTAATTCTATCTTGTTGAGTGTCTAAGAACTTTAAATAATTTCTACTGTTGTAGATGAAGACGGTGGAGTTGTTACCGTTACAACGGTCTAAGAACTTTAAATAATTTGTCTGTATATTATT	12886.6
	array66	a3_b4_c1	CCCTGTCTAAGAACTTTAAATAATTTCTACTGTTGTAGATTCTACGATGCCATTGGGATATATCAAGCTGGTCTAAGAACTTTAAATAATTTCTACTGTTGTAGATTACCTAGTAGATACGATTACTGATAAGAGTGTCTAAGAACTTTAAATAATTTCTACTGTTGTAGATATTAGGGTTGGCTGCGTTTCCTCCGTAACGGTCTAAGAACTTTAAATAATTTGTCTGTATATTATT	12622.2
	array67	a3_b4_c2	CCCTGTCTAAGAACTTTAAATAATTTCTACTGTTGTAGATTCTACGATGCCATTGGGATATATCAAGCTGGTCTAAGAACTTTAAATAATTTCTACTGTTGTAGATTACCTAGTAGATACGATTACTGATAAGAGTGTCTAAGAACTTTAAATAATTTCTACTGTTGTAGATGTCTAAACTGGTCGAAATCGACCAGTAACGGTCTAAGAACTTTAAATAATTTGTCTGTATATTATT	19031.6
	array68	a3_b4_c3	CCCTGTCTAAGAACTTTAAATAATTTCTACTGTTGTAGATTCTACGATGCCATTGGGATATATCAAGCTGGTCTAAGAACTTTAAATAATTTCTACTGTTGTAGATTACCTAGTAGATACGATTACTGATAAGAGTGTCTAAGAACTTTAAATAATTTCTACTGTTGTAGATGCGCATTCCAGCAGCGTCAACCCTGCAACGGTCTAAGAACTTTAAATAATTTGTCTGTATATTATT	26719.1
	array69	a3_b4_c4	CCCTGTCTAAGAACTTTAAATAATTTCTACTGTTGTAGATTCTACGATGCCATTGGGATATATCAAGCTGGTCTAAGAACTTTAAATAATTTCTACTGTTGTAGATTACCTAGTAGATACGATTACTGATAAGAGTGTCTAAGAACTTTAAATAATTTCTACTGTTGTAGATTTCTAAGGCGAAGGTACCGCCGATAGAACGGTCTAAGAACTTTAAATAATTTGTCTGTATATTATT	27413
	array70	a3_b4_c5	CCCTGTCTAAGAACTTTAAATAATTTCTACTGTTGTAGATTCTACGATGCCATTGGGATATATCAAGCTGGTCTAAGAACTTTAAATAATTTCTACTGTTGTAGATTACCTAGTAGATACGATTACTGATAAGAGTGTCTAAGAACTTTAAATAATTTCTACTGTTGTAGATGAAGACGGTGGAGTTGTTACCGTTACAACGGTCTAAGAACTTTAAATAATTTGTCTGTATATTATT	15148.8
	array71	a3_b5_c1	CCCTGTCTAAGAACTTTAAATAATTTCTACTGTTGTAGATTCTACGATGCCATTGGGATATATCAAGCTGGTCTAAGAACTTTAAATAATTTCTACTGTTGTAGATTTGTTTGATTGCTTGCATTGAACCTTGAGTGTCTAAGAACTTTAAATAATTTCTACTGTTGTAGATATTAGGGTTGGCTGCGTTTCCTCCGTAACGGTCTAAGAACTTTAAATAATTTGTCTGTATATTATT	20623.8
	array72	a3_b5_c2	CCCTGTCTAAGAACTTTAAATAATTTCTACTGTTGTAGATTCTACGATGCCATTGGGATATATCAAGCTGGTCTAAGAACTTTAAATAATTTCTACTGTTGTAGATTTGTTTGATTGCTTGCATTGAACCTTGAGTGTCTAAGAACTTTAAATAATTTCTACTGTTGTAGATGTCTAAACTGGTCGAAATCGACCAGTAACGGTCTAAGAACTTTAAATAATTTGTCTGTATATTATT	35537.3
	array73	a3_b5_c3	CCCTGTCTAAGAACTTTAAATAATTTCTACTGTTGTAGATTCTACGATGCCATTGGGATATATCAAGCTGGTCTAAGAACTTTAAATAATTTCTACTGTTGTAGATTTGTTTGATTGCTTGCATTGAACCTTGAGTGTCTAAGAACTTTAAATAATTTCTACTGTTGTAGATGCGCATTCCAGCAGCGTCAACCCTGCAACGGTCTAAGAACTTTAAATAATTTGTCTGTATATTATT	30679.5
	array74	a3_b5_c4	CCCTGTCTAAGAACTTTAAATAATTTCTACTGTTGTAGATTCTACGATGCCATTGGGATATATCAAGCTGGTCTAAGAACTTTAAATAATTTCTACTGTTGTAGATTTGTTTGATTGCTTGCATTGAACCTTGAGTGTCTAAGAACTTTAAATAATTTCTACTGTTGTAGATTTCTAAGGCGAAGGTACCGCCGATAGAACGGTCTAAGAACTTTAAATAATTTGTCTGTATATTATT	45751.3
	array75	a3_b5_c5	CCCTGTCTAAGAACTTTAAATAATTTCTACTGTTGTAGATTCTACGATGCCATTGGGATATATCAAGCTGGTCTAAGAACTTTAAATAATTTCTACTGTTGTAGATTTGTTTGATTGCTTGCATTGAACCTTGAGTGTCTAAGAACTTTAAATAATTTCTACTGTTGTAGATGAAGACGGTGGAGTTGTTACCGTTACAACGGTCTAAGAACTTTAAATAATTTGTCTGTATATTATT	21320
	array76	a4_b1_c1	CCCTGTCTAAGAACTTTAAATAATTTCTACTGTTGTAGATGGCTGGCGCGAGCCACTGATGCTCTTGCTGGTCTAAGAACTTTAAATAATTTCTACTGTTGTAGATTTAACCTGCGTGCCTATGCGGATGCAGAGTGTCTAAGAACTTTAAATAATTTCTACTGTTGTAGATATTAGGGTTGGCTGCGTTTCCTCCGTAACGGTCTAAGAACTTTAAATAATTTGTCTGTATATTATT	12680.4
	array77	a4_b1_c2	CCCTGTCTAAGAACTTTAAATAATTTCTACTGTTGTAGATGGCTGGCGCGAGCCACTGATGCTCTTGCTGGTCTAAGAACTTTAAATAATTTCTACTGTTGTAGATTTAACCTGCGTGCCTATGCGGATGCAGAGTGTCTAAGAACTTTAAATAATTTCTACTGTTGTAGATGTCTAAACTGGTCGAAATCGACCAGTAACGGTCTAAGAACTTTAAATAATTTGTCTGTATATTATT	29279.5
	array78	a4_b1_c3	CCCTGTCTAAGAACTTTAAATAATTTCTACTGTTGTAGATGGCTGGCGCGAGCCACTGATGCTCTTGCTGGTCTAAGAACTTTAAATAATTTCTACTGTTGTAGATTTAACCTGCGTGCCTATGCGGATGCAGAGTGTCTAAGAACTTTAAATAATTTCTACTGTTGTAGATGCGCATTCCAGCAGCGTCAACCCTGCAACGGTCTAAGAACTTTAAATAATTTGTCTGTATATTATT	26140.8
	array79	a4_b1_c4	CCCTGTCTAAGAACTTTAAATAATTTCTACTGTTGTAGATGGCTGGCGCGAGCCACTGATGCTCTTGCTGGTCTAAGAACTTTAAATAATTTCTACTGTTGTAGATTTAACCTGCGTGCCTATGCGGATGCAGAGTGTCTAAGAACTTTAAATAATTTCTACTGTTGTAGATTTCTAAGGCGAAGGTACCGCCGATAGAACGGTCTAAGAACTTTAAATAATTTGTCTGTATATTATT	42136.9
	array80	a4_b1_c5	CCCTGTCTAAGAACTTTAAATAATTTCTACTGTTGTAGATGGCTGGCGCGAGCCACTGATGCTCTTGCTGGTCTAAGAACTTTAAATAATTTCTACTGTTGTAGATTTAACCTGCGTGCCTATGCGGATGCAGAGTGTCTAAGAACTTTAAATAATTTCTACTGTTGTAGATGAAGACGGTGGAGTTGTTACCGTTACAACGGTCTAAGAACTTTAAATAATTTGTCTGTATATTATT	19404.7
	array81	a4_b2_c1	CCCTGTCTAAGAACTTTAAATAATTTCTACTGTTGTAGATGGCTGGCGCGAGCCACTGATGCTCTTGCTGGTCTAAGAACTTTAAATAATTTCTACTGTTGTAGATGTCTAGAGCCTTTTGTATTAGTAGCCGAGTGTCTAAGAACTTTAAATAATTTCTACTGTTGTAGATATTAGGGTTGGCTGCGTTTCCTCCGTAACGGTCTAAGAACTTTAAATAATTTGTCTGTATATTATT	14866.1
	array82	a4_b2_c2	CCCTGTCTAAGAACTTTAAATAATTTCTACTGTTGTAGATGGCTGGCGCGAGCCACTGATGCTCTTGCTGGTCTAAGAACTTTAAATAATTTCTACTGTTGTAGATGTCTAGAGCCTTTTGTATTAGTAGCCGAGTGTCTAAGAACTTTAAATAATTTCTACTGTTGTAGATGTCTAAACTGGTCGAAATCGACCAGTAACGGTCTAAGAACTTTAAATAATTTGTCTGTATATTATT	31173.7
	array83	a4_b2_c3	CCCTGTCTAAGAACTTTAAATAATTTCTACTGTTGTAGATGGCTGGCGCGAGCCACTGATGCTCTTGCTGGTCTAAGAACTTTAAATAATTTCTACTGTTGTAGATGTCTAGAGCCTTTTGTATTAGTAGCCGAGTGTCTAAGAACTTTAAATAATTTCTACTGTTGTAGATGCGCATTCCAGCAGCGTCAACCCTGCAACGGTCTAAGAACTTTAAATAATTTGTCTGTATATTATT	30740.2
	array84	a4_b2_c4	CCCTGTCTAAGAACTTTAAATAATTTCTACTGTTGTAGATGGCTGGCGCGAGCCACTGATGCTCTTGCTGGTCTAAGAACTTTAAATAATTTCTACTGTTGTAGATGTCTAGAGCCTTTTGTATTAGTAGCCGAGTGTCTAAGAACTTTAAATAATTTCTACTGTTGTAGATTTCTAAGGCGAAGGTACCGCCGATAGAACGGTCTAAGAACTTTAAATAATTTGTCTGTATATTATT	45884
	array85	a4_b2_c5	CCCTGTCTAAGAACTTTAAATAATTTCTACTGTTGTAGATGGCTGGCGCGAGCCACTGATGCTCTTGCTGGTCTAAGAACTTTAAATAATTTCTACTGTTGTAGATGTCTAGAGCCTTTTGTATTAGTAGCCGAGTGTCTAAGAACTTTAAATAATTTCTACTGTTGTAGATGAAGACGGTGGAGTTGTTACCGTTACAACGGTCTAAGAACTTTAAATAATTTGTCTGTATATTATT	21262.5
	array86	a4_b3_c1	CCCTGTCTAAGAACTTTAAATAATTTCTACTGTTGTAGATGGCTGGCGCGAGCCACTGATGCTCTTGCTGGTCTAAGAACTTTAAATAATTTCTACTGTTGTAGATAGATTAAAAGGTAATTCTATCTTGTTGAGTGTCTAAGAACTTTAAATAATTTCTACTGTTGTAGATATTAGGGTTGGCTGCGTTTCCTCCGTAACGGTCTAAGAACTTTAAATAATTTGTCTGTATATTATT	14860.4
	array87	a4_b3_c2	CCCTGTCTAAGAACTTTAAATAATTTCTACTGTTGTAGATGGCTGGCGCGAGCCACTGATGCTCTTGCTGGTCTAAGAACTTTAAATAATTTCTACTGTTGTAGATAGATTAAAAGGTAATTCTATCTTGTTGAGTGTCTAAGAACTTTAAATAATTTCTACTGTTGTAGATGTCTAAACTGGTCGAAATCGACCAGTAACGGTCTAAGAACTTTAAATAATTTGTCTGTATATTATT	24994
	array88	a4_b3_c3	CCCTGTCTAAGAACTTTAAATAATTTCTACTGTTGTAGATGGCTGGCGCGAGCCACTGATGCTCTTGCTGGTCTAAGAACTTTAAATAATTTCTACTGTTGTAGATAGATTAAAAGGTAATTCTATCTTGTTGAGTGTCTAAGAACTTTAAATAATTTCTACTGTTGTAGATGCGCATTCCAGCAGCGTCAACCCTGCAACGGTCTAAGAACTTTAAATAATTTGTCTGTATATTATT	35125.2
	array89	a4_b3_c4	CCCTGTCTAAGAACTTTAAATAATTTCTACTGTTGTAGATGGCTGGCGCGAGCCACTGATGCTCTTGCTGGTCTAAGAACTTTAAATAATTTCTACTGTTGTAGATAGATTAAAAGGTAATTCTATCTTGTTGAGTGTCTAAGAACTTTAAATAATTTCTACTGTTGTAGATTTCTAAGGCGAAGGTACCGCCGATAGAACGGTCTAAGAACTTTAAATAATTTGTCTGTATATTATT	40364.7
	array90	a4_b3_c5	CCCTGTCTAAGAACTTTAAATAATTTCTACTGTTGTAGATGGCTGGCGCGAGCCACTGATGCTCTTGCTGGTCTAAGAACTTTAAATAATTTCTACTGTTGTAGATAGATTAAAAGGTAATTCTATCTTGTTGAGTGTCTAAGAACTTTAAATAATTTCTACTGTTGTAGATGAAGACGGTGGAGTTGTTACCGTTACAACGGTCTAAGAACTTTAAATAATTTGTCTGTATATTATT	16145.6
	array91	a4_b4_c1	CCCTGTCTAAGAACTTTAAATAATTTCTACTGTTGTAGATGGCTGGCGCGAGCCACTGATGCTCTTGCTGGTCTAAGAACTTTAAATAATTTCTACTGTTGTAGATTACCTAGTAGATACGATTACTGATAAGAGTGTCTAAGAACTTTAAATAATTTCTACTGTTGTAGATATTAGGGTTGGCTGCGTTTCCTCCGTAACGGTCTAAGAACTTTAAATAATTTGTCTGTATATTATT	10661
	array92	a4_b4_c2	CCCTGTCTAAGAACTTTAAATAATTTCTACTGTTGTAGATGGCTGGCGCGAGCCACTGATGCTCTTGCTGGTCTAAGAACTTTAAATAATTTCTACTGTTGTAGATTACCTAGTAGATACGATTACTGATAAGAGTGTCTAAGAACTTTAAATAATTTCTACTGTTGTAGATGTCTAAACTGGTCGAAATCGACCAGTAACGGTCTAAGAACTTTAAATAATTTGTCTGTATATTATT	25641.8
	array93	a4_b4_c3	CCCTGTCTAAGAACTTTAAATAATTTCTACTGTTGTAGATGGCTGGCGCGAGCCACTGATGCTCTTGCTGGTCTAAGAACTTTAAATAATTTCTACTGTTGTAGATTACCTAGTAGATACGATTACTGATAAGAGTGTCTAAGAACTTTAAATAATTTCTACTGTTGTAGATGCGCATTCCAGCAGCGTCAACCCTGCAACGGTCTAAGAACTTTAAATAATTTGTCTGTATATTATT	28043.7
	array94	a4_b4_c4	CCCTGTCTAAGAACTTTAAATAATTTCTACTGTTGTAGATGGCTGGCGCGAGCCACTGATGCTCTTGCTGGTCTAAGAACTTTAAATAATTTCTACTGTTGTAGATTACCTAGTAGATACGATTACTGATAAGAGTGTCTAAGAACTTTAAATAATTTCTACTGTTGTAGATTTCTAAGGCGAAGGTACCGCCGATAGAACGGTCTAAGAACTTTAAATAATTTGTCTGTATATTATT	34065.5
	array95	a4_b4_c5	CCCTGTCTAAGAACTTTAAATAATTTCTACTGTTGTAGATGGCTGGCGCGAGCCACTGATGCTCTTGCTGGTCTAAGAACTTTAAATAATTTCTACTGTTGTAGATTACCTAGTAGATACGATTACTGATAAGAGTGTCTAAGAACTTTAAATAATTTCTACTGTTGTAGATGAAGACGGTGGAGTTGTTACCGTTACAACGGTCTAAGAACTTTAAATAATTTGTCTGTATATTATT	19210.9
	array96	a4_b5_c1	CCCTGTCTAAGAACTTTAAATAATTTCTACTGTTGTAGATGGCTGGCGCGAGCCACTGATGCTCTTGCTGGTCTAAGAACTTTAAATAATTTCTACTGTTGTAGATTTGTTTGATTGCTTGCATTGAACCTTGAGTGTCTAAGAACTTTAAATAATTTCTACTGTTGTAGATATTAGGGTTGGCTGCGTTTCCTCCGTAACGGTCTAAGAACTTTAAATAATTTGTCTGTATATTATT	16819.7
	array97	a4_b5_c2	CCCTGTCTAAGAACTTTAAATAATTTCTACTGTTGTAGATGGCTGGCGCGAGCCACTGATGCTCTTGCTGGTCTAAGAACTTTAAATAATTTCTACTGTTGTAGATTTGTTTGATTGCTTGCATTGAACCTTGAGTGTCTAAGAACTTTAAATAATTTCTACTGTTGTAGATGTCTAAACTGGTCGAAATCGACCAGTAACGGTCTAAGAACTTTAAATAATTTGTCTGTATATTATT	41576.1
	array98	a4_b5_c3	CCCTGTCTAAGAACTTTAAATAATTTCTACTGTTGTAGATGGCTGGCGCGAGCCACTGATGCTCTTGCTGGTCTAAGAACTTTAAATAATTTCTACTGTTGTAGATTTGTTTGATTGCTTGCATTGAACCTTGAGTGTCTAAGAACTTTAAATAATTTCTACTGTTGTAGATGCGCATTCCAGCAGCGTCAACCCTGCAACGGTCTAAGAACTTTAAATAATTTGTCTGTATATTATT	26171.2
	array99	a4_b5_c4	CCCTGTCTAAGAACTTTAAATAATTTCTACTGTTGTAGATGGCTGGCGCGAGCCACTGATGCTCTTGCTGGTCTAAGAACTTTAAATAATTTCTACTGTTGTAGATTTGTTTGATTGCTTGCATTGAACCTTGAGTGTCTAAGAACTTTAAATAATTTCTACTGTTGTAGATTTCTAAGGCGAAGGTACCGCCGATAGAACGGTCTAAGAACTTTAAATAATTTGTCTGTATATTATT	44358.5
	array100	a4_b5_c5	CCCTGTCTAAGAACTTTAAATAATTTCTACTGTTGTAGATGGCTGGCGCGAGCCACTGATGCTCTTGCTGGTCTAAGAACTTTAAATAATTTCTACTGTTGTAGATTTGTTTGATTGCTTGCATTGAACCTTGAGTGTCTAAGAACTTTAAATAATTTCTACTGTTGTAGATGAAGACGGTGGAGTTGTTACCGTTACAACGGTCTAAGAACTTTAAATAATTTGTCTGTATATTATT	21007.9
	array101	a5_b1_c1	CCCTGTCTAAGAACTTTAAATAATTTCTACTGTTGTAGATACCTCGAGGGGATCCTCTAGATTTAAGCTGGTCTAAGAACTTTAAATAATTTCTACTGTTGTAGATTTAACCTGCGTGCCTATGCGGATGCAGAGTGTCTAAGAACTTTAAATAATTTCTACTGTTGTAGATATTAGGGTTGGCTGCGTTTCCTCCGTAACGGTCTAAGAACTTTAAATAATTTGTCTGTATATTATT	10164.1
	array102	a5_b1_c2	CCCTGTCTAAGAACTTTAAATAATTTCTACTGTTGTAGATACCTCGAGGGGATCCTCTAGATTTAAGCTGGTCTAAGAACTTTAAATAATTTCTACTGTTGTAGATTTAACCTGCGTGCCTATGCGGATGCAGAGTGTCTAAGAACTTTAAATAATTTCTACTGTTGTAGATGTCTAAACTGGTCGAAATCGACCAGTAACGGTCTAAGAACTTTAAATAATTTGTCTGTATATTATT	30058.3
	array103	a5_b1_c3	CCCTGTCTAAGAACTTTAAATAATTTCTACTGTTGTAGATACCTCGAGGGGATCCTCTAGATTTAAGCTGGTCTAAGAACTTTAAATAATTTCTACTGTTGTAGATTTAACCTGCGTGCCTATGCGGATGCAGAGTGTCTAAGAACTTTAAATAATTTCTACTGTTGTAGATGCGCATTCCAGCAGCGTCAACCCTGCAACGGTCTAAGAACTTTAAATAATTTGTCTGTATATTATT	17058.2
	array104	a5_b1_c4	CCCTGTCTAAGAACTTTAAATAATTTCTACTGTTGTAGATACCTCGAGGGGATCCTCTAGATTTAAGCTGGTCTAAGAACTTTAAATAATTTCTACTGTTGTAGATTTAACCTGCGTGCCTATGCGGATGCAGAGTGTCTAAGAACTTTAAATAATTTCTACTGTTGTAGATTTCTAAGGCGAAGGTACCGCCGATAGAACGGTCTAAGAACTTTAAATAATTTGTCTGTATATTATT	33154.5
	array105	a5_b1_c5	CCCTGTCTAAGAACTTTAAATAATTTCTACTGTTGTAGATACCTCGAGGGGATCCTCTAGATTTAAGCTGGTCTAAGAACTTTAAATAATTTCTACTGTTGTAGATTTAACCTGCGTGCCTATGCGGATGCAGAGTGTCTAAGAACTTTAAATAATTTCTACTGTTGTAGATGAAGACGGTGGAGTTGTTACCGTTACAACGGTCTAAGAACTTTAAATAATTTGTCTGTATATTATT	15643.9
	array106	a5_b2_c1	CCCTGTCTAAGAACTTTAAATAATTTCTACTGTTGTAGATACCTCGAGGGGATCCTCTAGATTTAAGCTGGTCTAAGAACTTTAAATAATTTCTACTGTTGTAGATGTCTAGAGCCTTTTGTATTAGTAGCCGAGTGTCTAAGAACTTTAAATAATTTCTACTGTTGTAGATATTAGGGTTGGCTGCGTTTCCTCCGTAACGGTCTAAGAACTTTAAATAATTTGTCTGTATATTATT	12529.9
	array107	a5_b2_c2	CCCTGTCTAAGAACTTTAAATAATTTCTACTGTTGTAGATACCTCGAGGGGATCCTCTAGATTTAAGCTGGTCTAAGAACTTTAAATAATTTCTACTGTTGTAGATGTCTAGAGCCTTTTGTATTAGTAGCCGAGTGTCTAAGAACTTTAAATAATTTCTACTGTTGTAGATGTCTAAACTGGTCGAAATCGACCAGTAACGGTCTAAGAACTTTAAATAATTTGTCTGTATATTATT	30458.9
	array108	a5_b2_c3	CCCTGTCTAAGAACTTTAAATAATTTCTACTGTTGTAGATACCTCGAGGGGATCCTCTAGATTTAAGCTGGTCTAAGAACTTTAAATAATTTCTACTGTTGTAGATGTCTAGAGCCTTTTGTATTAGTAGCCGAGTGTCTAAGAACTTTAAATAATTTCTACTGTTGTAGATGCGCATTCCAGCAGCGTCAACCCTGCAACGGTCTAAGAACTTTAAATAATTTGTCTGTATATTATT	25450.3
	array109	a5_b2_c4	CCCTGTCTAAGAACTTTAAATAATTTCTACTGTTGTAGATACCTCGAGGGGATCCTCTAGATTTAAGCTGGTCTAAGAACTTTAAATAATTTCTACTGTTGTAGATGTCTAGAGCCTTTTGTATTAGTAGCCGAGTGTCTAAGAACTTTAAATAATTTCTACTGTTGTAGATTTCTAAGGCGAAGGTACCGCCGATAGAACGGTCTAAGAACTTTAAATAATTTGTCTGTATATTATT	31459.5
	array110	a5_b2_c5	CCCTGTCTAAGAACTTTAAATAATTTCTACTGTTGTAGATACCTCGAGGGGATCCTCTAGATTTAAGCTGGTCTAAGAACTTTAAATAATTTCTACTGTTGTAGATGTCTAGAGCCTTTTGTATTAGTAGCCGAGTGTCTAAGAACTTTAAATAATTTCTACTGTTGTAGATGAAGACGGTGGAGTTGTTACCGTTACAACGGTCTAAGAACTTTAAATAATTTGTCTGTATATTATT	15434.4
	array111	a5_b3_c1	CCCTGTCTAAGAACTTTAAATAATTTCTACTGTTGTAGATACCTCGAGGGGATCCTCTAGATTTAAGCTGGTCTAAGAACTTTAAATAATTTCTACTGTTGTAGATAGATTAAAAGGTAATTCTATCTTGTTGAGTGTCTAAGAACTTTAAATAATTTCTACTGTTGTAGATATTAGGGTTGGCTGCGTTTCCTCCGTAACGGTCTAAGAACTTTAAATAATTTGTCTGTATATTATT	10697.8
	array112	a5_b3_c2	CCCTGTCTAAGAACTTTAAATAATTTCTACTGTTGTAGATACCTCGAGGGGATCCTCTAGATTTAAGCTGGTCTAAGAACTTTAAATAATTTCTACTGTTGTAGATAGATTAAAAGGTAATTCTATCTTGTTGAGTGTCTAAGAACTTTAAATAATTTCTACTGTTGTAGATGTCTAAACTGGTCGAAATCGACCAGTAACGGTCTAAGAACTTTAAATAATTTGTCTGTATATTATT	22719.8
	array113	a5_b3_c3	CCCTGTCTAAGAACTTTAAATAATTTCTACTGTTGTAGATACCTCGAGGGGATCCTCTAGATTTAAGCTGGTCTAAGAACTTTAAATAATTTCTACTGTTGTAGATAGATTAAAAGGTAATTCTATCTTGTTGAGTGTCTAAGAACTTTAAATAATTTCTACTGTTGTAGATGCGCATTCCAGCAGCGTCAACCCTGCAACGGTCTAAGAACTTTAAATAATTTGTCTGTATATTATT	23959.6
	array114	a5_b3_c4	CCCTGTCTAAGAACTTTAAATAATTTCTACTGTTGTAGATACCTCGAGGGGATCCTCTAGATTTAAGCTGGTCTAAGAACTTTAAATAATTTCTACTGTTGTAGATAGATTAAAAGGTAATTCTATCTTGTTGAGTGTCTAAGAACTTTAAATAATTTCTACTGTTGTAGATTTCTAAGGCGAAGGTACCGCCGATAGAACGGTCTAAGAACTTTAAATAATTTGTCTGTATATTATT	28417.6
	array115	a5_b3_c5	CCCTGTCTAAGAACTTTAAATAATTTCTACTGTTGTAGATACCTCGAGGGGATCCTCTAGATTTAAGCTGGTCTAAGAACTTTAAATAATTTCTACTGTTGTAGATAGATTAAAAGGTAATTCTATCTTGTTGAGTGTCTAAGAACTTTAAATAATTTCTACTGTTGTAGATGAAGACGGTGGAGTTGTTACCGTTACAACGGTCTAAGAACTTTAAATAATTTGTCTGTATATTATT	13769.5
	array116	a5_b4_c1	CCCTGTCTAAGAACTTTAAATAATTTCTACTGTTGTAGATACCTCGAGGGGATCCTCTAGATTTAAGCTGGTCTAAGAACTTTAAATAATTTCTACTGTTGTAGATTACCTAGTAGATACGATTACTGATAAGAGTGTCTAAGAACTTTAAATAATTTCTACTGTTGTAGATATTAGGGTTGGCTGCGTTTCCTCCGTAACGGTCTAAGAACTTTAAATAATTTGTCTGTATATTATT	10501.9
	array117	a5_b4_c2	CCCTGTCTAAGAACTTTAAATAATTTCTACTGTTGTAGATACCTCGAGGGGATCCTCTAGATTTAAGCTGGTCTAAGAACTTTAAATAATTTCTACTGTTGTAGATTACCTAGTAGATACGATTACTGATAAGAGTGTCTAAGAACTTTAAATAATTTCTACTGTTGTAGATGTCTAAACTGGTCGAAATCGACCAGTAACGGTCTAAGAACTTTAAATAATTTGTCTGTATATTATT	17227
	array118	a5_b4_c3	CCCTGTCTAAGAACTTTAAATAATTTCTACTGTTGTAGATACCTCGAGGGGATCCTCTAGATTTAAGCTGGTCTAAGAACTTTAAATAATTTCTACTGTTGTAGATTACCTAGTAGATACGATTACTGATAAGAGTGTCTAAGAACTTTAAATAATTTCTACTGTTGTAGATGCGCATTCCAGCAGCGTCAACCCTGCAACGGTCTAAGAACTTTAAATAATTTGTCTGTATATTATT	30023.9
	array119	a5_b4_c4	CCCTGTCTAAGAACTTTAAATAATTTCTACTGTTGTAGATACCTCGAGGGGATCCTCTAGATTTAAGCTGGTCTAAGAACTTTAAATAATTTCTACTGTTGTAGATTACCTAGTAGATACGATTACTGATAAGAGTGTCTAAGAACTTTAAATAATTTCTACTGTTGTAGATTTCTAAGGCGAAGGTACCGCCGATAGAACGGTCTAAGAACTTTAAATAATTTGTCTGTATATTATT	27312.7
	array120	a5_b4_c5	CCCTGTCTAAGAACTTTAAATAATTTCTACTGTTGTAGATACCTCGAGGGGATCCTCTAGATTTAAGCTGGTCTAAGAACTTTAAATAATTTCTACTGTTGTAGATTACCTAGTAGATACGATTACTGATAAGAGTGTCTAAGAACTTTAAATAATTTCTACTGTTGTAGATGAAGACGGTGGAGTTGTTACCGTTACAACGGTCTAAGAACTTTAAATAATTTGTCTGTATATTATT	14733.3
	array121	a5_b5_c1	CCCTGTCTAAGAACTTTAAATAATTTCTACTGTTGTAGATACCTCGAGGGGATCCTCTAGATTTAAGCTGGTCTAAGAACTTTAAATAATTTCTACTGTTGTAGATTTGTTTGATTGCTTGCATTGAACCTTGAGTGTCTAAGAACTTTAAATAATTTCTACTGTTGTAGATATTAGGGTTGGCTGCGTTTCCTCCGTAACGGTCTAAGAACTTTAAATAATTTGTCTGTATATTATT	14876.1
	array122	a5_b5_c2	CCCTGTCTAAGAACTTTAAATAATTTCTACTGTTGTAGATACCTCGAGGGGATCCTCTAGATTTAAGCTGGTCTAAGAACTTTAAATAATTTCTACTGTTGTAGATTTGTTTGATTGCTTGCATTGAACCTTGAGTGTCTAAGAACTTTAAATAATTTCTACTGTTGTAGATGTCTAAACTGGTCGAAATCGACCAGTAACGGTCTAAGAACTTTAAATAATTTGTCTGTATATTATT	25971.3
	array123	a5_b5_c3	CCCTGTCTAAGAACTTTAAATAATTTCTACTGTTGTAGATACCTCGAGGGGATCCTCTAGATTTAAGCTGGTCTAAGAACTTTAAATAATTTCTACTGTTGTAGATTTGTTTGATTGCTTGCATTGAACCTTGAGTGTCTAAGAACTTTAAATAATTTCTACTGTTGTAGATGCGCATTCCAGCAGCGTCAACCCTGCAACGGTCTAAGAACTTTAAATAATTTGTCTGTATATTATT	29409.1
	array124	a5_b5_c4	CCCTGTCTAAGAACTTTAAATAATTTCTACTGTTGTAGATACCTCGAGGGGATCCTCTAGATTTAAGCTGGTCTAAGAACTTTAAATAATTTCTACTGTTGTAGATTTGTTTGATTGCTTGCATTGAACCTTGAGTGTCTAAGAACTTTAAATAATTTCTACTGTTGTAGATTTCTAAGGCGAAGGTACCGCCGATAGAACGGTCTAAGAACTTTAAATAATTTGTCTGTATATTATT	36619.4
	array125	a5_b5_c5	CCCTGTCTAAGAACTTTAAATAATTTCTACTGTTGTAGATACCTCGAGGGGATCCTCTAGATTTAAGCTGGTCTAAGAACTTTAAATAATTTCTACTGTTGTAGATTTGTTTGATTGCTTGCATTGAACCTTGAGTGTCTAAGAACTTTAAATAATTTCTACTGTTGTAGATGAAGACGGTGGAGTTGTTACCGTTACAACGGTCTAAGAACTTTAAATAATTTGTCTGTATATTATT	21255.7

## Sheet: Figure 3a
Figure 3a
			PcA-1	PcA-2	PcA-3	PcA-1/2/3
	PtA-1	Rep. 1	1500	0.206897	0.24	2000
		Rep. 2	9250	1.68182	3.08333	37000
		Rep. 3	9500	0.655172	0.826087	4750
	PtA-2	Rep. 1	0.785714	5500	0.611111	22000
		Rep. 2	0.941176	8000	0.842105	10666.7
		Rep. 3	0.05	500	0.047619	285.714
	PtA-3	Rep. 1	0.444444	1.14286	8000	2000
		Rep. 2	1.33333	2.4	24000	12000
		Rep. 3	1	0.666667	2666.67	2000
		Values for ratio of transformants for non-targeting control divided by that for indicated targeting construct

## Sheet: Figure 3b
Figure 3b
			PcS-1	PcS-2	PcS-3	PcS-1/2/3
	PtS-1	Rep. 1	6000	1.42857	1.5	6000
		Rep. 2	1000	0.761905	1.5	681.818
		Rep. 3	875	1.5	0.736842	583.333
	PtS-2	Rep. 1	1.42857	3333.33	1.07143	600
		Rep. 2	0.761905	941.176	1.14286	76.1905
		Rep. 3	1.5	171.429	2	17.1429
	PtS-3	Rep. 1	1.21429	1.88889	850	944.444
		Rep. 2	1.75	0.7	333.333	388.889
		Rep. 3	1.33333	0.888889	1000	800
		Values for ratio of transformants for non-targeting control divided by that for indicated targeting construct

## Sheet: Figure 3c
Figure 3c
			PcL-nt	PcL-1	PcL-2	PcL-3	PcL-3/2/1
	PtL-1	Rep. 1	0.920209	0.578495	1.02053	0.967801	0.795431
		Rep. 2	0.918527	0.569899	1.02093	0.967201	0.791533
	PtL-2	Rep. 1	0.957918	0.952549	0.283021	0.900927	0.53602
		Rep. 2	0.957031	0.951582	0.268892	0.899081	0.52718
	PtL-3	Rep. 1	0.916983	0.907735	0.983967	0.0742411	0.0637331
		Rep. 2	0.915233	0.905853	0.983651	0.0569881	0.0458942
		Values for ratio of end-point, background-subtracted fluorescence for indicated targeting construct divided by that of a non-targeting control

## Sheet: Figure 4c
Figure 4c
	Plasmid clearance with SpCas9
			Pc7	Pc8	Pc9	Pc10	Pc7/8/9/10	Pc8/7/9/10
	Pta	Rep. 1	3000	0.6	0.375	0.333333	1000	2.55556
		Rep. 2	2000	2	2	0.666667	1000	20
		Rep. 3	2750	2.2	2.75	3.66667	11000	3
		Rep. 4						1.42857
	Ptb	Rep. 1	1.6	8000	1.33333	8	4000	375
		Rep. 2	6	6000	0.75	3	3000	560
		Rep. 3	1.27273	2800	1	1.4	7000	200
		Rep. 4						562.5
		Values for ratio of transformants for non-targeting control divided by that for indicated targeting construct
	Gene repression with FnCas12a
			Pc7	Pc8	Pc9	Pc10	Pc7/8/9/10	Pc8/7/9/10
	Pta	Rep. 1	1.03505	1.10131	29.7816	0.937404	34.9515	39.4746
		Rep. 2	0.963194	1.30098	12.2247	0.871869	57.5453	22.7947
		Rep. 3	0.906219	1.06944	23.8831	0.810814	39.4188	19.1686
		Rep. 4
	Ptb	Rep. 1	1.06458	1	1.07425	100.758	48.4759	92.3576
		Rep. 2	1.07238	1.01602	1.10901	128.704	56.5635	90.8565
		Rep. 3	1.05644	1.10878	1.10673	90.4463	34.0396	85.4316
		Rep. 4
		Values for ratio of background-subtracted fluorescence for non-targeting control divided by that for indicated targeting construct

## Sheet: Figure 4e
Figure 4e
			Psg+Pb1				Psg+Pb2				Psg/b1/b2				Psg/b2/b1
			construct	cleavage cntrl	no-cleavage cntrl		construct	cleavage cntrl	no-cleavage cntrl		construct	cleavage cntrl	no-cleavage cntrl		construct	cleavage cntrl	no-cleavage cntrl
	P-on	Rep. 1	0.000110586	0.000125969	0.00103932		0.000115943	0.000125969	0.00103932		0.000119031	0.000125969	0.00103932		0.000114973	0.000125969	0.00103932
		Rep. 2	0.000217945	0.000199711	0.00128644		0.000200296	0.000199711	0.00128644		0.000250983	0.000199711	0.00128644		0.00022795	0.000199711	0.00128644
		Rep. 3	0.000217667	0.000209	0.00137081		0.000157614	0.000209	0.00137081		0.000158783	0.000209	0.00137081		0.000263099	0.000209	0.00137081
	P-off1	Rep. 1	0.000649918	9.65077e-05	0.00105974		0.000106823	9.65077e-05	0.00105974		0.000631235	9.65077e-05	0.00105974		0.000755771	9.65077e-05	0.00105974
		Rep. 2	0.000702216	0.000231312	0.00133731		0.000212151	0.000231312	0.00133731		0.000803239	0.000231312	0.00133731		0.000632422	0.000231312	0.00133731
		Rep. 3	0.000874985	0.000129711	0.00148773		0.000238684	0.000129711	0.00148773		0.00114779	0.000129711	0.00148773		0.000976165	0.000129711	0.00148773
	P-off2	Rep. 1	8.1478e-05	0.000113216	0.00102995		0.000811204	0.000113216	0.00102995		0.000621291	0.000113216	0.00102995		0.000817511	0.000113216	0.00102995
		Rep. 2	0.00010765	0.000168513	0.00197444		0.00109016	0.000168513	0.00197444		0.000699669	0.000168513	0.00197444		0.00121675	0.000168513	0.00197444
		Rep. 3	0.000250373	0.000154156	0.00163256		0.00113282	0.000154156	0.00163256		0.000730867	0.000154156	0.00163256		0.00153606	0.000154156	0.00163256
			Values for fit slopes for background-subtracted fluorescence

## Sheet: Figure 6a
Figure 6a
			PcF-1	PcF-2	PcF-3	PcF-1/2/3	PcF-1/3/2	PcF-2/1/3	PcF-3/1/2	PcF-2/3/1	PcF-3/2/1
	PtF-1	Rep. 1	2000	1	0.571429	2333.33	2000	3166.67	2800	4.22222	14000
		Rep. 2	4833.33	1.16	0.935484	4500	4142.86	12666.7	3000	0.904762	1285.71
		Rep. 3	4125	0.733333	0.6875	13000	3300	12666.7	13000	1.05556	6500
	PtF-2	Rep. 1	1.5	9000	0.5	6666.67	4500	10222.2	4000	5111.11	6666.67
		Rep. 2	0.771429	4500	1	13000	6750	19166.7	6500	7666.67	13000
		Rep. 3	0.878788	9666.67	0.805556	18500	14500	25555.6	18500	30666.7	2846.15
	PtF-3	Rep. 1	0.625	0.714286	1000	5500	2500	15000	11000	3750	4400
		Rep. 2	1.3	0.847826	4333.33	16000	7800	10000	5333.33	3750	8000
		Rep. 3	0.971429	0.607143	2000	5285.71	4250	7500	15857.1	5000	4111.11
		Values for ratio of transformants for non-targeting control divided by that for indicated targeting construct

## Sheet: Figure 6c
Figure 6c
		Probing for CRISPR array spacer S1						Probing for 5S RNA
		Image from 21/3/2019						Image from 22/3/2019

[truncated: 7 more sheets: Figure 6e, Figure 7b, Suppl. Figure 1, Suppl. Figure 3a, Suppl. Figure 3b, Suppl. Figure 7, Suppl. Figure 8]
